# Supplementary material for: Mid-Pleistocene Transitions Forced Himalayan ibex to Evolve Independently after Split into an Allopatric Refugium
Source: Biology (Basel). 2023 Aug 7;12(8):1097. doi: 10.3390/biology12081097 (PMC10451794; doi:10.3390/biology12081097)
Supplement: Supplementary file 1 [file biology-12-01097-s001.zip]

Archive with 1 entries (1 files):
- biology-2486275-supplementary.pdf
